# Supplementary material for: Influenza A vs. COVID-19: A Retrospective Comparison of Hospitalized Patients in a Post-Pandemic Setting
Source: Microorganisms. 2025 Aug 6;13(8):1836. doi: 10.3390/microorganisms13081836 (PMC12388448; doi:10.3390/microorganisms13081836)
Supplement: Supplementary file 1 [file microorganisms-13-01836-s001.zip]

Archive with 1 entries (1 files):
- microorganisms-3763411-supplementary.pdf
